# Supplementary material for: Understanding the mechanics and balance control of the carrying pole through modeling and simulation
Source: PLoS One. 2019 Jun 7;14(6):e0218072. doi: 10.1371/journal.pone.0218072 (PMC6555522; doi:10.1371/journal.pone.0218072)
Supplement: S1 File — (XLSX) [file pone.0218072.s001.xlsx]

## Sheet: Sheet1
Time t(s)	Position xo(m)	Position yo(m)	Speed xodot(m/s)	Speed yodot(m/s)	Acceleration xoddot(m/s^2)	Acceleration yoddot(m/s^2)
0	-0.299842	1.21921	-0.0338761	0.121936	0.179743	-0.413126
0.01	-0.300171	1.22041	-0.0313067	0.116537	0.326608	-0.67159
0.02	-0.300468	1.22154	-0.027344	0.108504	0.455117	-0.935975
0.03	-0.300718	1.22258	-0.0222043	0.0978179	0.559099	-1.19789
0.04	-0.300912	1.2235	-0.016162	0.0845466	0.633314	-1.44841
0.05	-0.301042	1.22427	-0.00953806	0.0688498	0.673775	-1.67858
0.06	-0.301103	1.22487	-0.00268649	0.050975	0.67806	-1.87994
0.07	-0.301095	1.22529	0.00402315	0.031251	0.645594	-2.04489
0.08	-0.301022	1.2255	0.0102254	0.0100772	0.577858	-2.16706
0.09	-0.300891	1.22549	0.0155803	-0.0120901	0.478495	-2.24148
0.1	-0.300711	1.22526	0.0197953	-0.0347524	0.353262	-2.26467
0.11	-0.300495	1.2248	0.0226455	-0.0573836	0.209787	-2.23464
0.12	-0.300258	1.22411	0.023991	-0.0794451	0.0571251	-2.15083
0.13	-0.300015	1.22321	0.023788	-0.1004	-0.0948541	-2.0141
0.14	-0.299782	1.2221	0.0220939	-0.119727	-0.236189	-1.82672
0.15	-0.299573	1.22081	0.0190643	-0.136934	-0.357578	-1.59228
0.16	-0.299401	1.21936	0.0149424	-0.151573	-0.451105	-1.31574
0.17	-0.299274	1.21778	0.0100422	-0.163249	-0.510891	-1.00332
0.18	-0.2992	1.2161	0.00472457	-0.171639	-0.533614	-0.662503
0.19	-0.29918	1.21435	-0.00063012	-0.176499	-0.518831	-0.301863
0.2	-0.299213	1.21257	-0.00565205	-0.177676	-0.469035	0.0690626
0.21	-0.299293	1.21079	-0.0100108	-0.175118	-0.389431	0.440007
0.22	-0.299413	1.20907	-0.0134407	-0.168876	-0.28742	0.80026
0.23	-0.299562	1.20742	-0.0157592	-0.159113	-0.171867	1.13903
0.24	-0.299728	1.20588	-0.016878	-0.146096	-0.0522516	1.44588
0.25	-0.299899	1.20449	-0.0168043	-0.130195	0.0621859	1.71128
0.26	-0.300064	1.20328	-0.0156343	-0.11187	0.163198	1.92715
0.27	-0.300212	1.20226	-0.0135403	-0.0916522	0.244125	2.08743
0.28	-0.300335	1.20145	-0.0107518	-0.0701215	0.300297	2.1886
0.29	-0.300427	1.20085	-0.00753437	-0.0478803	0.32922	2.2299
0.3	-0.300486	1.20049	-0.00416741	-0.0255236	0.330555	2.21345
0.31	-0.30051	1.20034	-0.00092328	-0.00361128	0.30588	2.14403
0.32	-0.300504	1.20042	0.0019502	0.0173571	0.258286	2.0286
0.33	-0.300471	1.20069	0.00424245	0.0369606	0.19184	1.87561
0.34	-0.300419	1.20116	0.005787	0.0548693	0.111022	1.69435
0.35	-0.300356	1.20179	0.0064629	0.0708475	0.0202342	1.49416
0.36	-0.30029	1.20257	0.00619168	0.0847524	-0.0765433	1.28392
0.37	-0.300232	1.20348	0.00493203	0.096526	-0.175864	1.07159
0.38	-0.300191	1.2045	0.00267441	0.106184	-0.274721	0.86386
0.39	-0.300178	1.20561	-0.000562392	0.113803	-0.370305	0.665928
0.4	-0.300202	1.20678	-0.00473169	0.119503	-0.459705	0.481306
0.41	-0.300273	1.208	-0.00975649	0.123429	-0.539676	0.311692
0.42	-0.300398	1.20925	-0.0155252	0.125737	-0.606546	0.156961
0.43	-0.300583	1.21051	-0.0218874	0.126569	-0.656314	0.0153301
0.44	-0.300835	1.21178	-0.0286515	0.126043	-0.684963	-0.116312
0.45	-0.301156	1.21303	-0.0355867	0.124242	-0.688906	-0.241915
0.46	-0.301547	1.21426	-0.0424296	0.121205	-0.665483	-0.365686
0.47	-0.302005	1.21546	-0.0488963	0.116929	-0.613378	-0.491499
0.48	-0.302525	1.2166	-0.0546972	0.111375	-0.53288	-0.622357
0.49	-0.303099	1.21768	-0.0595539	0.104481	-0.42595	-0.759963
0.5	-0.303716	1.21869	-0.0632162	0.0961758	-0.296119	-0.904438
0.51	-0.304363	1.21961	-0.0654763	0.0863927	-0.148255	-1.05422
0.52	-0.305026	1.22042	-0.0661813	0.0750914	0.0117608	-1.20613
0.53	-0.305687	1.22111	-0.0652411	0.0622701	0.177389	-1.35566
0.54	-0.30633	1.22167	-0.0626335	0.0479782	0.341805	-1.49727
0.55	-0.30694	1.22207	-0.058405	0.0323247	0.498252	-1.62483
0.56	-0.307499	1.22231	-0.0526684	0.0154816	0.640383	-1.732
0.57	-0.307993	1.22238	-0.0455973	-0.0023154	0.762577	-1.81259
0.58	-0.30841	1.22227	-0.0374169	-0.0207702	0.860222	-1.86084
0.59	-0.308741	1.22196	-0.0283929	-0.0395323	0.929968	-1.87175
0.6	-0.308978	1.22147	-0.0188175	-0.0582053	0.969929	-1.84131
0.61	-0.309118	1.2208	-0.00899429	-0.0763585	0.979834	-1.76677
0.62	-0.309158	1.21995	0.000779136	-0.0935408	0.961093	-1.64689
0.63	-0.309102	1.21893	0.0102276	-0.109296	0.916767	-1.48212
0.64	-0.308954	1.21776	0.0191145	-0.123183	0.851392	-1.27478
0.65	-0.30872	1.21647	0.0272554	-0.134792	0.770672	-1.02905
0.66	-0.308409	1.21507	0.0345279	-0.143764	0.681035	-0.750923
0.67	-0.308029	1.21359	0.0408761	-0.14981	0.589078	-0.448094
0.68	-0.307591	1.21207	0.0463095	-0.152726	0.500973	-0.129684
0.69	-0.307103	1.21054	0.0508956	-0.152404	0.421886	0.194093
0.7	-0.306573	1.20902	0.0547472	-0.148844	0.355504	0.51238
0.71	-0.306008	1.20756	0.0580056	-0.142157	0.303714	0.814234
0.72	-0.305413	1.20618	0.0608215	-0.13256	0.266487	1.08924
0.73	-0.304792	1.20491	0.0633354	-0.120372	0.241973	1.32816
0.74	-0.304146	1.20377	0.065661	-0.105996	0.226801	1.52361
0.75	-0.303478	1.20279	0.0678714	-0.0898996	0.216542	1.6706
0.76	-0.302789	1.20197	0.0699918	-0.0725844	0.206284	1.76694
0.77	-0.302079	1.20134	0.0719971	-0.0545609	0.191231	1.81337
0.78	-0.301349	1.20088	0.0738164	-0.0363171	0.167226	1.81341
0.79	-0.300602	1.20061	0.0753416	-0.0182928	0.131144	1.77286
0.8	-0.299842	1.20052	0.0764393	-0.000859898	0.0811013	1.6991
0.81	-0.299073	1.20059	0.0769636	0.0156892	0.016497	1.60024
0.82	-0.298303	1.20083	0.0767692	0.0311449	-0.06207	1.48435
0.83	-0.297538	1.20122	0.0757222	0.0453761	-0.152942	1.35881
0.84	-0.296788	1.20174	0.0737104	0.0583211	-0.253545	1.22995
0.85	-0.296064	1.20238	0.0706513	0.0699751	-0.3605	1.10283
0.86	-0.295375	1.20314	0.0665004	0.0803776	-0.469685	0.981185
0.87	-0.294734	1.20399	0.0612576	0.0895988	-0.576296	0.867461
0.88	-0.29415	1.20493	0.0549745	0.0977268	-0.674952	0.762755
0.89	-0.293634	1.20594	0.0477586	0.104854	-0.759904	0.666781
0.9	-0.293195	1.20703	0.0397764	0.111062	-0.825375	0.577849
0.91	-0.292839	1.20817	0.0312511	0.116411	-0.86601	0.492961
0.92	-0.29257	1.20935	0.0224562	0.120922	-0.877385	0.40805
0.93	-0.29239	1.21058	0.0137034	0.124572	-0.856511	0.318383
0.94	-0.292296	1.21185	0.00532597	0.127289	-0.80226	0.219056
0.95	-0.292283	1.21313	-0.00234181	0.128953	-0.715676	0.10551
0.96	-0.292343	1.21442	-0.00898754	0.1294	-0.600087	-0.0259715
0.97	-0.292463	1.21572	-0.0143435	0.128434	-0.461019	-0.177827
0.98	-0.29263	1.21699	-0.0182079	0.125843	-0.305892	-0.350852
0.99	-0.292827	1.21823	-0.0204614	0.121417	-0.14354	-0.543922
1	-0.293039	1.21942	-0.0210787	0.114965	0.0163827	-0.753843
1.01	-0.293249	1.22053	-0.0201337	0.10634	0.164072	-0.975354
1.02	-0.293442	1.22155	-0.0177973	0.0954575	0.290269	-1.20133
1.03	-0.293605	1.22244	-0.0143283	0.0823132	0.386954	-1.42315
1.04	-0.293728	1.22319	-0.0100582	0.0669944	0.448005	-1.63131
1.05	-0.293806	1.22378	-0.00536824	0.0496869	0.469767	-1.81602
1.06	-0.293836	1.22419	-0.000662865	0.030674	0.451471	-1.96788
1.07	-0.293819	1.2244	0.00366117	0.0103293	0.395445	-2.07855
1.08	-0.293762	1.22439	0.00724603	-0.010897	0.307047	-2.14123
1.09	-0.293674	1.22418	0.00980211	-0.0324953	0.194308	-2.15104
1.1	-0.293566	1.22374	0.0111322	-0.0539179	0.0672872	-2.10536
1.11	-0.293452	1.2231	0.0111479	-0.0746025	-0.0627896	-2.00387
1.12	-0.293343	1.22225	0.0098764	-0.0939953	-0.184515	-1.84854
1.13	-0.293254	1.22122	0.00745756	-0.111573	-0.287304	-1.64351
1.14	-0.293194	1.22002	0.00413033	-0.126866	-0.362319	-1.39483
1.15	-0.293171	1.21868	0.000211188	-0.13947	-0.40323	-1.11015
1.16	-0.29319	1.21723	-0.00393427	-0.149068	-0.406761	-0.798338
1.17	-0.29325	1.2157	-0.00792404	-0.155437	-0.372969	-0.469124
1.18	-0.293348	1.21412	-0.0113936	-0.158451	-0.305207	-0.132599
1.19	-0.293478	1.21253	-0.0140282	-0.158089	-0.209789	0.201215
1.2	-0.293629	1.21096	-0.0155894	-0.154427	-0.0953508	0.522794
1.21	-0.29379	1.20944	-0.0159352	-0.147633	0.0279936	0.823483
1.22	-0.293948	1.20801	-0.0150295	-0.137957	0.149641	1.09579
1.23	-0.29409	1.20668	-0.0129424	-0.125717	0.259503	1.33363
1.24	-0.294207	1.20549	-0.00983948	-0.111284	0.348915	1.53254
1.25	-0.294287	1.20446	-0.00596407	-0.0950663	0.411358	1.68984
1.26	-0.294326	1.20359	-0.00161233	-0.0774876	0.442909	1.80472
1.27	-0.294319	1.20291	0.00289411	-0.0589719	0.442403	1.8782
1.28	-0.294268	1.20241	0.00723573	-0.0399235	0.411287	1.91289
1.29	-0.294175	1.20211	0.0111198	-0.020714	0.353202	1.91255
1.3	-0.294046	1.202	0.0142998	-0.00167257	0.27336	1.88153
1.31	-0.293889	1.20208	0.016587	0.0169166	0.177801	1.82425
1.32	-0.293714	1.20234	0.0178558	0.0348124	0.0726486	1.74471
1.33	-0.293532	1.20277	0.01804	0.0518109	-0.036531	1.64634
1.34	-0.293353	1.20337	0.0171252	0.0677392	-0.145162	1.53195
1.35	-0.293189	1.20413	0.0151368	0.0824498	-0.249829	1.40388
1.36	-0.29305	1.20502	0.0121286	0.0958169	-0.34817	1.26425
1.37	-0.292946	1.20604	0.00817337	0.107735	-0.43856	1.11496
1.38	-0.292887	1.20718	0.0033574	0.118116	-0.519665	0.957717
1.39	-0.292879	1.20841	-0.00221992	0.126889	-0.59	0.793932
1.4	-0.292931	1.20972	-0.0084426	0.133995	-0.647599	0.624614
1.41	-0.293048	1.21109	-0.0151719	0.139381	-0.689884	0.45037
1.42	-0.293235	1.2125	-0.0222403	0.143002	-0.713772	0.271491
1.43	-0.293493	1.21395	-0.0294473	0.144811	-0.715995	0.0881255
1.44	-0.293824	1.2154	-0.0365602	0.144765	-0.693543	-0.0995211
1.45	-0.294224	1.21684	-0.0433182	0.142821	-0.644119	-0.290999
1.46	-0.29469	1.21826	-0.0494425	0.138945	-0.566541	-0.485451
1.47	-0.295213	1.21962	-0.054649	0.133112	-0.461041	-0.681496
1.48	-0.295783	1.22092	-0.0586634	0.125315	-0.329437	-0.877141
1.49	-0.296386	1.22213	-0.0612378	0.115569	-0.175191	-1.06976
1.5	-0.297008	1.22323	-0.0621672	0.10392	-0.00333794	-1.25611
1.51	-0.29763	1.22421	-0.0613045	0.0904468	0.17968	-1.4325
1.52	-0.298234	1.22504	-0.0585736	0.0752697	0.366294	-1.59489
1.53	-0.298801	1.22571	-0.0539787	0.058549	0.548189	-1.73915
1.54	-0.299313	1.22621	-0.0476098	0.0404868	0.716786	-1.86117
1.55	-0.299753	1.22652	-0.0396429	0.0213256	0.863808	-1.95703
1.56	-0.300106	1.22664	-0.0303337	0.00134615	0.981878	-2.02308
1.57	-0.30036	1.22655	-0.0200054	-0.0191359	1.06512	-2.05598
1.58	-0.300506	1.22625	-0.00903135	-0.0397734	1.10965	-2.05283
1.59	-0.300541	1.22575	0.00218758	-0.0601925	1.114	-2.01129
1.6	-0.300463	1.22505	0.0132486	-0.0799991	1.07928	-1.92969
1.61	-0.300276	1.22415	0.0237732	-0.0987864	1.00918	-1.80726
1.62	-0.299987	1.22307	0.0334322	-0.116144	0.909703	-1.64424
1.63	-0.299607	1.22183	0.0419672	-0.131671	0.788694	-1.44208
1.64	-0.299148	1.22044	0.0492061	-0.144986	0.655186	-1.20355
1.65	-0.298623	1.21893	0.0550709	-0.155742	0.518586	-0.932865
1.66	-0.298046	1.21733	0.0595778	-0.163643	0.387775	-0.635658
1.67	-0.297431	1.21566	0.0628264	-0.168456	0.270195	-0.318951
1.68	-0.29679	1.21396	0.0649817	-0.170022	0.17105	0.00907603
1.69	-0.296132	1.21226	0.0662474	-0.168274	0.0927643	0.339427
1.7	-0.295465	1.21059	0.066837	-0.163234	0.034818	0.662774
1.71	-0.294795	1.20899	0.0669438	-0.155019	-0.00596314	0.970019
1.72	-0.294126	1.20749	0.0667177	-0.143833	-0.0347304	1.25285
1.73	-0.293461	1.20611	0.0662492	-0.129962	-0.0576817	1.50419
1.74	-0.292801	1.20489	0.0655641	-0.11375	-0.0810642	1.71851
1.75	-0.292149	1.20384	0.0646279	-0.0955913	-0.110286	1.89196
1.76	-0.291508	1.20298	0.0633583	-0.0759105	-0.149268	2.02225
1.77	-0.290882	1.20232	0.0616425	-0.0551463	-0.200096	2.1085
1.78	-0.290276	1.20188	0.0593564	-0.0337404	-0.262969	2.15098
1.79	-0.289695	1.20165	0.0563832	-0.0121267	-0.336395	2.15085
1.8	-0.289148	1.20163	0.0526285	0.00927656	-0.41753	2.11006
1.81	-0.288642	1.20183	0.0480326	0.0300745	-0.502585	2.03128
1.82	-0.288187	1.20224	0.0425768	0.0499021	-0.587243	1.91788
1.83	-0.287791	1.20283	0.0362877	0.068432	-0.667004	1.77392
1.84	-0.287461	1.2036	0.0292368	0.0853805	-0.737446	1.60404
1.85	-0.287206	1.20454	0.0215388	0.100513	-0.794398	1.4132
1.86	-0.287031	1.20561	0.0133488	0.113644	-0.83406	1.20634
1.87	-0.286939	1.20681	0.00485759	0.12464	-0.853129	0.988055
1.88	-0.286934	1.20811	-0.00371378	0.133406	-0.848945	0.762278
1.89	-0.287013	1.20948	-0.0121213	0.139885	-0.819676	0.532239
1.9	-0.287176	1.2109	-0.0201073	0.14405	-0.764507	0.300514
1.91	-0.287416	1.21236	-0.0274115	0.145895	-0.683819	0.0692087
1.92	-0.287724	1.21382	-0.0337837	0.145434	-0.579334	-0.159832
1.93	-0.288091	1.21527	-0.0389981	0.142699	-0.454175	-0.384847
1.94	-0.288504	1.21668	-0.0428672	0.137738	-0.312843	-0.604029
1.95	-0.288949	1.21802	-0.045255	0.130618	-0.161056	-0.815448
1.96	-0.289409	1.21929	-0.0460883	0.121429	-0.00547449	-1.01698
1.97	-0.28987	1.22045	-0.0453645	0.110279	0.146705	-1.20628
1.98	-0.290317	1.22149	-0.0431542	0.0973029	0.288231	-1.38076
1.99	-0.290733	1.2224	-0.0395999	0.0826634	0.412308	-1.53762
2	-0.291109	1.22315	-0.0349081	0.0665504	0.51308	-1.67404
2.01	-0.291432	1.22373	-0.0293383	0.0491827	0.586059	-1.78723
2.02	-0.291695	1.22413	-0.0231869	0.0308058	0.628462	-1.87466
2.03	-0.291895	1.22435	-0.016769	0.0116894	0.639444	-1.93413
2.04	-0.292031	1.22437	-0.010398	-0.00787683	0.620207	-1.96385
2.05	-0.292103	1.22419	-0.00436489	-0.0275875	0.573933	-1.96243
2.06	-0.292118	1.22381	0.00108066	-0.0471254	0.505551	-1.92893
2.07	-0.292082	1.22325	0.00574612	-0.066166	0.421308	-1.86276
2.08	-0.292003	1.22249	0.00950681	-0.0843806	0.328216	-1.76372
2.09	-0.291892	1.22156	0.0123104	-0.10144	0.233417	-1.63195
2.1	-0.291757	1.22046	0.0141752	-0.11702	0.143562	-1.46802
2.11	-0.291608	1.21922	0.0151817	-0.130801	0.0642672	-1.27298
2.12	-0.291453	1.21785	0.0154605	-0.142479	-0.000278853	-1.04857
2.13	-0.291299	1.21637	0.0151761	-0.151772	-0.047541	-0.797302
2.14	-0.29115	1.21481	0.0145097	-0.158425	-0.0766982	-0.522669
2.15	-0.291009	1.2132	0.0136421	-0.162226	-0.0885655	-0.229216
2.16	-0.290877	1.21157	0.0127384	-0.16301	-0.085403	0.0774032
2.17	-0.290754	1.20994	0.0119341	-0.160677	-0.07063	0.390441
2.18	-0.290638	1.20835	0.0113258	-0.155201	-0.0484682	0.702143
2.19	-0.290527	1.20683	0.0109647	-0.146635	-0.0235462	1.00392
2.2	-0.290419	1.20542	0.0108548	-0.135123	-0.00050399	1.28663
2.21	-0.29031	1.20413	0.0109546	-0.120902	0.0163741	1.54103
2.22	-0.2902	1.203	0.0111823	-0.104302	0.0234758	1.75838
2.23	-0.290087	1.20205	0.0114241	-0.0857345	0.018118	1.93116
2.24	-0.289971	1.20129	0.0115447	-0.0656787	-0.00126235	2.05384
2.25	-0.289856	1.20073	0.0113989	-0.0446576	-0.0349863	2.12349
2.26	-0.289743	1.20039	0.010845	-0.0232089	-0.0820864	2.14009
2.27	-0.289639	1.20027	0.00975717	-0.00185583	-0.140352	2.10647
2.28	-0.289548	1.20036	0.00803792	0.0189206	-0.206489	2.02791
2.29	-0.289478	1.20065	0.00562739	0.0387024	-0.276416	1.91137
2.3	-0.289436	1.20113	0.00250961	0.0571481	-0.345678	1.76475
2.31	-0.289428	1.20179	-0.00128617	0.0739974	-0.409945	1.59609
2.32	-0.289461	1.20261	-0.0056893	0.0890698	-0.465488	1.41302
2.33	-0.289542	1.20357	-0.0105959	0.102258	-0.509542	1.22243
2.34	-0.289673	1.20466	-0.0158801	0.113518	-0.540481	1.03016
2.35	-0.289859	1.20584	-0.0214056	0.122861	-0.557774	0.840967
2.36	-0.290101	1.20711	-0.0270356	0.130338	-0.561748	0.658377
2.37	-0.2904	1.20845	-0.0326405	0.136029	-0.553242	0.484572
2.38	-0.290754	1.20983	-0.0381005	0.140029	-0.533236	0.320351
2.39	-0.291162	1.21125	-0.0433052	0.142436	-0.502565	0.165176
2.4	-0.29162	1.21268	-0.0481518	0.143333	-0.461787	0.017359
2.41	-0.292125	1.21412	-0.052541	0.142783	-0.411184	-0.125617
2.42	-0.292671	1.21554	-0.0563754	0.14082	-0.350902	-0.266688
2.43	-0.293253	1.21693	-0.059559	0.137449	-0.281139	-0.408756
2.44	-0.293862	1.21829	-0.0619982	0.132645	-0.20236	-0.554245
2.45	-0.294493	1.21959	-0.0636062	0.126364	-0.11548	-0.704699
2.46	-0.295134	1.22081	-0.0643078	0.118551	-0.0219932	-0.860467
2.47	-0.295779	1.22196	-0.0640461	0.109155	0.075992	-1.02051
2.48	-0.296415	1.223	-0.062788	0.098141	0.175805	-1.18232
2.49	-0.297034	1.22392	-0.0605299	0.0855082	0.274356	-1.34209
2.5	-0.297626	1.22471	-0.0573009	0.0712993	0.36834	-1.49486
2.51	-0.29818	1.22534	-0.0531631	0.0556111	0.45448	-1.63492
2.52	-0.298689	1.22582	-0.0482113	0.0386009	0.529763	-1.75618
2.53	-0.299145	1.22612	-0.0425679	0.0204875	0.591642	-1.85255
2.54	-0.299541	1.22623	-0.0363784	0.00154989	0.63819	-1.91833
2.55	-0.299872	1.22615	-0.0298041	-0.017879	0.668191	-1.94856
2.56	-0.300137	1.22587	-0.0230146	-0.0374212	0.681178	-1.93935
2.57	-0.300333	1.2254	-0.0161805	-0.056666	0.677435	-1.88813
2.58	-0.30046	1.22474	-0.00946588	-0.0751839	0.657996	-1.79381
2.59	-0.300522	1.2239	-0.0030206	-0.0925423	0.624641	-1.65686
2.6	-0.300521	1.22289	0.00302693	-0.108321	0.579882	-1.47928
2.61	-0.300461	1.22173	0.00857703	-0.122128	0.526905	-1.26454
2.62	-0.300349	1.22044	0.013565	-0.133612	0.469439	-1.01744
2.63	-0.30019	1.21906	0.0179658	-0.142477	0.411519	-0.743989
2.64	-0.29999	1.21759	0.0217954	-0.148492	0.357163	-0.451221
2.65	-0.299754	1.21609	0.0251091	-0.151501	0.309968	-0.147093
2.66	-0.299488	1.21456	0.0279948	-0.151433	0.272693	0.159746
2.67	-0.299194	1.21306	0.0305629	-0.148306	0.246904	0.460247
2.68	-0.298876	1.2116	0.0329329	-0.142229	0.232744	0.745351
2.69	-0.298536	1.21021	0.0352178	-0.133399	0.22889	1.00646
2.7	-0.298172	1.20893	0.0375106	-0.122099	0.232684	1.2359
2.71	-0.297785	1.20777	0.0398715	-0.108681	0.240453	1.42742
2.72	-0.297375	1.20676	0.0423197	-0.0935511	0.247931	1.57654
2.73	-0.296939	1.2059	0.0448301	-0.0771504	0.250765	1.6809
2.74	-0.296478	1.20521	0.047335	-0.0599331	0.24502	1.7404
2.75	-0.295992	1.2047	0.0497305	-0.0423425	0.227639	1.75718
2.76	-0.295483	1.20437	0.0518878	-0.0247894	0.19679	1.73547
2.77	-0.294954	1.20421	0.0536664	-0.00763318	0.152058	1.68101
2.78	-0.29441	1.20421	0.054929	0.00883083	0.0944408	1.60052
2.79	-0.293856	1.20438	0.0555552	0.0243771	0.0261651	1.50088
2.8	-0.293299	1.2047	0.0554523	0.0388484	-0.0496478	1.38854
2.81	-0.292747	1.20516	0.0545622	0.052148	-0.129377	1.26901
2.82	-0.292208	1.20575	0.0528647	0.0642287	-0.209278	1.14663
2.83	-0.29169	1.20644	0.0503766	0.0750806	-0.285782	1.02451
2.84	-0.2912	1.20725	0.0471491	0.0847189	-0.355655	0.904649
2.85	-0.290747	1.20814	0.0432635	0.0931735	-0.41606	0.788026
2.86	-0.290335	1.20911	0.0388279	0.100479	-0.464526	0.674671
2.87	-0.28997	1.21015	0.033973	0.106667	-0.498894	0.5637
2.88	-0.289655	1.21124	0.02885	0.111753	-0.517287	0.453383
2.89	-0.289393	1.21238	0.0236273	0.115735	-0.518122	0.341294
2.9	-0.289183	1.21356	0.0184876	0.118579	-0.500195	0.224579
2.91	-0.289023	1.21476	0.0136234	0.120226	-0.462837	0.100331
2.92	-0.28891	1.21596	0.00923083	0.120586	-0.406108	-0.0339985
2.93	-0.288839	1.21717	0.00550123	0.119546	-0.330983	-0.180194
2.94	-0.2888	1.21835	0.00261117	0.116982	-0.239495	-0.33894
2.95	-0.288786	1.21951	0.000711326	0.112767	-0.134787	-0.509562
2.96	-0.288786	1.22061	-8.45779e-05	0.106791	-0.0210649	-0.689877
2.97	-0.288788	1.22164	0.000290028	0.0989699	0.096545	-0.876155
2.98	-0.28878	1.22259	0.00184632	0.0892677	0.212223	-1.06323
2.99	-0.288751	1.22343	0.00453449	0.0777053	0.319751	-1.24477
3	-0.28869	1.22414	0.00824134	0.0643722	0.412846	-1.41372
3.01	-0.288586	1.22472	0.0127914	0.0494308	0.485524	-1.56281
3.02	-0.288434	1.22513	0.0179518	0.033116	0.532474	-1.68514
3.03	-0.288227	1.22538	0.0234409	0.0157281	0.549433	-1.77471
3.04	-0.287965	1.22545	0.0289405	-0.00237812	0.533544	-1.82683
3.05	-0.287649	1.22533	0.0341118	-0.0208085	0.483668	-1.83839
3.06	-0.287283	1.22503	0.0386138	-0.039146	0.400618	-1.80798
3.07	-0.286876	1.22455	0.0421241	-0.0569681	0.287288	-1.73585
3.08	-0.28644	1.22389	0.0443596	-0.073863	0.148649	-1.62381
3.09	-0.285989	1.22307	0.0450971	-0.0894443	-0.00837347	-1.47504
3.1	-0.285538	1.2221	0.0441921	-0.103364	-0.175167	-1.29382
3.11	-0.285105	1.221	0.0415938	-0.115321	-0.341871	-1.08533
3.12	-0.284707	1.21979	0.0373547	-0.12507	-0.498009	-0.855322
3.13	-0.284358	1.2185	0.0316336	-0.132427	-0.633308	-0.609918
3.14	-0.284074	1.21715	0.0246885	-0.137269	-0.738657	-0.355345
3.15	-0.283864	1.21576	0.0168605	-0.139534	-0.807062	-0.0977382
3.16	-0.283737	1.21436	0.00854731	-0.139223	-0.834455	0.157038
3.17	-0.283693	1.21297	0.000171359	-0.136393	-0.820214	0.403562
3.18	-0.283733	1.21163	-0.00785698	-0.131152	-0.767277	0.637032
3.19	-0.283851	1.21035	-0.0151742	-0.123653	-0.681815	0.853427
3.2	-0.284037	1.20915	-0.0214933	-0.114084	-0.572509	1.04965
3.21	-0.28428	1.20807	-0.0266244	-0.10266	-0.449539	1.22362
3.22	-0.284569	1.2071	-0.0304841	-0.0896112	-0.32346	1.37421
3.23	-0.28489	1.20627	-0.0330936	-0.0751755	-0.204129	1.50107
3.24	-0.285231	1.2056	-0.0345667	-0.0595898	-0.0998418	1.60437
3.25	-0.285581	1.20508	-0.0350904	-0.0430882	-0.0167365	1.68435
3.26	-0.285933	1.20474	-0.0349014	-0.0259029	0.0414816	1.74102
3.27	-0.286279	1.20456	-0.0342608	-0.0082677	0.0735411	1.77394
3.28	-0.286618	1.20457	-0.0334306	0.00957588	0.0803796	1.78208
3.29	-0.286948	1.20476	-0.0326532	0.027374	0.0647718	1.76409
3.3	-0.287271	1.20512	-0.0321351	0.0448577	0.030889	1.7185
3.31	-0.287591	1.20565	-0.0320354	0.0617441	-0.0161478	1.64415
3.32	-0.287912	1.20635	-0.0324581	0.0777408	-0.070684	1.54045
3.33	-0.28824	1.20721	-0.0334491	0.0925531	-0.126904	1.40757
3.34	-0.288581	1.2082	-0.0349962	0.105892	-0.179165	1.24651
3.35	-0.28894	1.20933	-0.0370324	0.117483	-0.222287	1.05903
3.36	-0.289321	1.21055	-0.0394419	0.127073	-0.251827	0.847595
3.37	-0.289729	1.21187	-0.0420689	0.134435	-0.264309	0.615346
3.38	-0.290163	1.21324	-0.0447281	0.13938	-0.257429	0.366056
3.39	-0.290623	1.21465	-0.0472175	0.141756	-0.230209	0.104108
3.4	-0.291107	1.21608	-0.0493323	0.141462	-0.18308	-0.16557
3.41	-0.29161	1.21748	-0.0508791	0.138445	-0.117862	-0.4376
3.42	-0.292125	1.21885	-0.0516895	0.13271	-0.0376389	-0.706256
3.43	-0.292644	1.22014	-0.0516319	0.12432	0.0534758	-0.965578
3.44	-0.293157	1.22133	-0.05062	0.113398	0.150648	-1.20947
3.45	-0.293656	1.22241	-0.0486189	0.10013	0.24866	-1.43184
3.46	-0.29413	1.22334	-0.0456468	0.0847615	0.342226	-1.62677
3.47	-0.294569	1.2241	-0.0417744	0.067595	0.426272	-1.78877
3.48	-0.294965	1.22469	-0.0371214	0.0489861	0.496181	-1.91303
3.49	-0.295311	1.22508	-0.0318508	0.0293345	0.548029	-1.99563
3.5	-0.295602	1.22527	-0.0261608	0.0090734	0.578824	-2.03382
3.51	-0.295835	1.22526	-0.0202743	-0.0113419	0.586759	-2.02602
3.52	-0.296008	1.22505	-0.0144256	-0.0314469	0.571433	-1.97196
3.53	-0.296123	1.22463	-0.00884563	-0.050781	0.534009	-1.87263
3.54	-0.296185	1.22403	-0.00374543	-0.0688996	0.477264	-1.73026
3.55	-0.296198	1.22326	0.000699642	-0.0853863	0.405483	-1.54824
3.56	-0.296171	1.22232	0.00436422	-0.0998643	0.3242	-1.33102
3.57	-0.296111	1.22126	0.00718364	-0.112007	0.239764	-1.08407
3.58	-0.296027	1.22008	0.0091595	-0.121546	0.158772	-0.813766
3.59	-0.295928	1.21883	0.0103591	-0.128282	0.0874253	-0.5273
3.6	-0.29582	1.21752	0.010908	-0.132092	0.030867	-0.232617
3.61	-0.295709	1.21619	0.0109764	-0.132934	-0.00741492	0.0617174
3.62	-0.2956	1.21486	0.0107597	-0.130857	-0.0260326	0.346741
3.63	-0.295494	1.21357	0.0104558	-0.126	-0.0259076	0.613466
3.64	-0.295391	1.21234	0.0102416	-0.118588	-0.0101924	0.853414
3.65	-0.295289	1.2112	0.0102519	-0.108931	0.0161019	1.05924
3.66	-0.295186	1.21016	0.0105636	-0.0974032	0.0467292	1.22541
3.67	-0.295078	1.20925	0.0111865	-0.084423	0.0750055	1.34871
3.68	-0.294962	1.20847	0.0120637	-0.070429	0.094669	1.42858
3.69	-0.294837	1.20784	0.0130799	-0.0558515	0.100673	1.46708
3.7	-0.294701	1.20736	0.0140772	-0.0410874	0.0897888	1.46857
3.71	-0.294555	1.20702	0.0148757	-0.02648	0.0609166	1.43907
3.72	-0.294403	1.20683	0.0152955	-0.012306	0.0150878	1.38543
3.73	-0.294249	1.20677	0.0151774	0.00122867	-0.0448237	1.31463
3.74	-0.2941	1.20685	0.014399	0.0139867	-0.114584	1.23312
3.75	-0.293961	1.20705	0.0128857	0.0258911	-0.189168	1.14645
3.76	-0.293842	1.20737	0.0106157	0.0369156	-0.263294	1.05907
3.77	-0.293749	1.20779	0.00761984	0.0470725	-0.331877	0.974337
3.78	-0.29369	1.20831	0.00397815	0.0564023	-0.390338	0.894483
3.79	-0.29367	1.20892	-0.000186923	0.0649622	-0.434829	0.820574
3.8	-0.293693	1.20961	-0.00471843	0.0728138	-0.462365	0.752424
3.81	-0.293764	1.21037	-0.00943422	0.0800106	-0.470928	0.688526
3.82	-0.293882	1.21121	-0.014137	0.0865843	-0.45953	0.626088
3.83	-0.294047	1.21211	-0.0186248	0.0925324	-0.428238	0.561262
3.84	-0.294255	1.21306	-0.0227018	0.0978095	-0.378154	0.489546
3.85	-0.294501	1.21406	-0.0261879	0.102323	-0.311334	0.406326
3.86	-0.294778	1.21511	-0.0289284	0.105936	-0.230655	0.307437
3.87	-0.295079	1.21618	-0.030801	0.108472	-0.139627	0.189677
3.88	-0.295394	1.21728	-0.031721	0.10973	-0.0421935	0.0512112
3.89	-0.295714	1.21838	-0.0316449	0.109496	0.0574828	-0.108134
3.9	-0.296027	1.21947	-0.0305713	0.107567	0.15522	-0.286704
3.91	-0.296325	1.22053	-0.0285405	0.103762	0.246991	-0.480983
3.92	-0.296598	1.22154	-0.0256315	0.0979473	0.329072	-0.685718
3.93	-0.296838	1.22249	-0.021959	0.0900478	0.398159	-0.89422
3.94	-0.297037	1.22334	-0.0176683	0.0800629	0.45145	-1.09881
3.95	-0.297191	1.22409	-0.01293	0.0680717	0.486719	-1.29137
3.96	-0.297296	1.2247	-0.00793395	0.0542355	0.502373	-1.46392
3.97	-0.29735	1.22517	-0.00288255	0.0387932	0.497538	-1.60915
3.98	-0.297354	1.22548	0.00201681	0.0220525	0.472147	-1.72079
3.99	-0.297309	1.22561	0.00656038	0.00437729	0.427028	-1.79401
4	-0.297222	1.22557	0.0105574	-0.0138276	0.363977	-1.8255
4.01	-0.297098	1.22534	0.0138399	-0.0321328	0.28578	-1.81366
4.02	-0.296945	1.22492	0.016273	-0.0501008	0.196177	-1.7585
4.03	-0.296773	1.22433	0.0177635	-0.0673027	0.0997509	-1.66161
4.04	-0.29659	1.22358	0.018268	-0.0833329	0.00173482	-1.52599
4.05	-0.296408	1.22267	0.0177982	-0.0978225	-0.0922953	-1.35589
4.06	-0.296234	1.22162	0.0164221	-0.110451	-0.176817	-1.15657
4.07	-0.296079	1.22046	0.0142618	-0.120954	-0.246816	-0.934105
4.08	-0.295949	1.2192	0.0114858	-0.129133	-0.29825	-0.695103
4.09	-0.295849	1.21788	0.00829682	-0.134856	-0.328446	-0.446422
4.1	-0.295783	1.21651	0.00491685	-0.138061	-0.336399	-0.194853
4.11	-0.295751	1.21512	0.00156884	-0.138753	-0.322932	0.0531639
4.12	-0.295752	1.21373	-0.00154178	-0.136998	-0.290677	0.291792
4.13	-0.295782	1.21238	-0.0042447	-0.132917	-0.243886	0.515979
4.14	-0.295837	1.21107	-0.0064195	-0.126678	-0.188068	0.721585
4.15	-0.29591	1.20984	-0.00800606	-0.118486	-0.129502	0.90549
4.16	-0.295997	1.2087	-0.00900955	-0.108569	-0.074661	1.06567
4.17	-0.29609	1.20767	-0.00949928	-0.0971721	-0.0296051	1.20124
4.18	-0.296187	1.20676	-0.00960165	-0.0845439	0.00059159	1.31239
4.19	-0.296282	1.20598	-0.00948745	-0.0709243	0.0123213	1.40025
4.2	-0.296376	1.20534	-0.00935522	-0.0565388	0.00376367	1.46649
4.21	-0.29647	1.20485	-0.00941218	-0.0415945	-0.0249875	1.51292
4.22	-0.296565	1.20451	-0.00985497	-0.0262804	-0.0719917	1.5411
4.23	-0.296667	1.20432	-0.010852	-0.0107725	-0.133696	1.55201
4.24	-0.296782	1.20429	-0.0125289	0.00475981	-0.205288	1.54598
4.25	-0.296917	1.20442	-0.0149578	0.0201471	-0.281117	1.52276
4.26	-0.297081	1.2047	-0.0181512	0.0352149	-0.355134	1.4817
4.27	-0.29728	1.20512	-0.0220604	0.0497811	-0.421315	1.42204
4.28	-0.297522	1.20569	-0.0265775	0.0636558	-0.474036	1.34306
4.29	-0.297812	1.2064	-0.0315412	0.0766424	-0.508376	1.24416
4.3	-0.298153	1.20722	-0.036745	0.088539	-0.52037	1.12492
4.31	-0.298547	1.20817	-0.0419486	0.0991407	-0.5072	0.985151
4.32	-0.298992	1.20921	-0.0468891	0.108242	-0.467355	0.825002
4.33	-0.299485	1.21033	-0.0512957	0.115641	-0.400765	0.645095
4.34	-0.300018	1.21152	-0.0549044	0.121144	-0.308885	0.446723
4.35	-0.300583	1.21275	-0.0574734	0.124575	-0.194696	0.231975
4.36	-0.301167	1.21401	-0.0587983	0.125783	-0.0625899	0.00379858
4.37	-0.301759	1.21527	-0.0587252	0.124651	0.0818786	-0.234015
4.38	-0.302342	1.2165	-0.0571607	0.121103	0.23235	-0.476891
4.39	-0.302902	1.21769	-0.0540782	0.115113	0.382087	-0.719579
4.4	-0.303423	1.21881	-0.049519	0.106712	0.52442	-0.956284
4.41	-0.303892	1.21983	-0.0435898	0.0959876	0.653158	-1.18086
4.42	-0.304295	1.22073	-0.0364558	0.0830943	0.762931	-1.38707
4.43	-0.304621	1.22149	-0.0283311	0.0682462	0.84947	-1.56887
4.44	-0.304862	1.22209	-0.0194664	0.0517169	0.909789	-1.72068
4.45	-0.305011	1.22252	-0.0101354	0.0338325	0.942296	-1.83768
4.46	-0.305064	1.22277	-0.000620498	0.0149633	0.946799	-1.91587
4.47	-0.305023	1.22282	0.00880061	-0.00448491	0.924421	-1.9522
4.48	-0.304888	1.22268	0.0178679	-0.0240806	0.877458	-1.94456
4.49	-0.304666	1.22234	0.0263498	-0.043376	0.809179	-1.89184
4.5	-0.304361	1.22181	0.0340515	-0.0619174	0.723636	-1.79403
4.51	-0.303985	1.2211	0.0408225	-0.0792565	0.625484	-1.65227
4.52	-0.303545	1.22023	0.0465612	-0.0949628	0.519835	-1.46903
4.53	-0.303053	1.2192	0.0512192	-0.108637	0.412119	-1.24815
4.54	-0.302521	1.21805	0.0548036	-0.119926	0.307934	-0.994881
4.55	-0.301957	1.2168	0.0573778	-0.128535	0.212832	-0.715864
4.56	-0.301373	1.21548	0.0590602	-0.134243	0.132024	-0.419005
4.57	-0.300776	1.21412	0.0600183	-0.136915	0.0699939	-0.113308
4.58	-0.300173	1.21274	0.0604601	-0.136509	0.0300751	0.191426
4.59	-0.299567	1.21139	0.0606198	-0.133086	0.0140188	0.485017
4.6	-0.29896	1.21008	0.0607405	-0.126809	0.0216402	0.757449
4.61	-0.298352	1.20885	0.0610526	-0.117937	0.0505912	0.999489
4.62	-0.297739	1.20772	0.0617523	-0.106819	0.0963133	1.20334
4.63	-0.297117	1.20672	0.0629789	-0.0938704	0.15221	1.36327
4.64	-0.29648	1.20585	0.0647965	-0.0795535	0.210062	1.47608
4.65	-0.295821	1.20513	0.0671801	-0.0643487	0.260688	1.54143
4.66	-0.295136	1.20456	0.0700102	-0.048725	0.294777	1.56185
4.67	-0.294421	1.20415	0.0730757	-0.0331117	0.303805	1.5425
4.68	-0.293675	1.2039	0.0760863	-0.017875	0.280918	1.49054
4.69	-0.292899	1.20379	0.078694	-0.00330085	0.221663	1.41438
4.7	-0.292101	1.20383	0.0805196	0.0104126	0.124522	1.32276
4.71	-0.291289	1.204	0.0811845	0.0231543	-0.00880036	1.22395
4.72	-0.290477	1.20429	0.0803436	0.0348916	-0.173352	1.12513
4.73	-0.289682	1.2047	0.0777174	0.0456568	-0.361164	1.03199
4.74	-0.288923	1.20521	0.0731203	0.0555314	-0.561745	0.948521
4.75	-0.28822	1.20581	0.0664826	0.0646273	-0.762786	0.876881
4.76	-0.287593	1.2065	0.0578646	0.073069	-0.951043	0.817356
4.77	-0.287062	1.20727	0.0474617	0.0809744	-1.11333	0.768335
4.78	-0.286644	1.20812	0.0355981	0.0884357	-1.23753	0.726388
4.79	-0.28635	1.20904	0.0227111	0.0955021	-1.31361	0.686493
4.8	-0.28619	1.21003	0.00932588	0.102166	-1.33448	0.642452
4.81	-0.286164	1.21108	-0.00397848	0.108351	-1.29666	0.58749
4.82	-0.286269	1.2122	-0.0166073	0.113915	-1.20064	0.514959
4.83	-0.286496	1.21336	-0.0279912	0.11865	-1.05091	0.419058
4.84	-0.286829	1.21457	-0.0376254	0.122297	-0.855615	0.295493
4.85	-0.287248	1.21581	-0.0451035	0.12456	-0.625912	0.141977
4.86	-0.287731	1.21706	-0.0501437	0.125136	-0.375026	-0.0414459
4.87	-0.288251	1.21831	-0.0526041	0.123731	-0.117197	-0.252287
4.88	-0.288783	1.21954	-0.0524876	0.12009	0.13339	-0.485687
4.89	-0.289301	1.22071	-0.0499363	0.114018	0.363575	-0.734675
4.9	-0.289782	1.22182	-0.0452161	0.105397	0.562013	-0.990573
4.91	-0.290205	1.22282	-0.038696	0.0942061	0.719745	-1.24354
4.92	-0.290556	1.2237	-0.0308212	0.0805261	0.83055	-1.48318
4.93	-0.290822	1.22443	-0.022085	0.0645425	0.891109	-1.69921
4.94	-0.290997	1.22499	-0.012999	0.0465419	0.90101	-1.88203
4.95	-0.291082	1.22536	-0.00406479	0.0269019	0.862633	-2.02329
4.96	-0.291079	1.22553	0.00425362	0.00607617	0.780931	-2.11625
4.97	-0.290997	1.22548	0.0115538	-0.0154232	0.663103	-2.15613
4.98	-0.290848	1.22522	0.0175157	-0.0370464	0.518162	-2.14017
4.99	-0.290646	1.22474	0.0219171	-0.0582265	0.356393	-2.06767
5	-0.290409	1.22406	0.0246435	-0.0783999	0.188738	-1.93992
5.01	-0.290154	1.22317	0.0256918	-0.0970249	0.0261137	-1.75997
5.02	-0.289895	1.22212	0.0251658	-0.113599	-0.121295	-1.5325
5.03	-0.28965	1.2209	0.0232659	-0.127675	-0.244739	-1.26366
5.04	-0.28943	1.21956	0.020271	-0.138872	-0.337561	-0.960834
5.05	-0.289245	1.21812	0.0165147	-0.146892	-0.395722	-0.63246
5.06	-0.2891	1.21662	0.0123566	-0.151522	-0.418161	-0.287791
5.07	-0.288998	1.21509	0.00815149	-0.152647	-0.406896	0.0633799
5.08	-0.288937	1.21357	0.00421867	-0.150254	-0.366842	0.411015
5.09	-0.288913	1.21209	0.000814643	-0.144427	-0.305318	0.745174
5.1	-0.288921	1.21068	-0.00188769	-0.135351	-0.231271	1.05639
5.11	-0.288951	1.20938	-0.00381078	-0.123299	-0.154294	1.33612
5.12	-0.288997	1.20822	-0.00497357	-0.108628	-0.0835472	1.57716
5.13	-0.28905	1.20721	-0.00548172	-0.0917561	-0.0267425	1.77403
5.14	-0.289106	1.20638	-0.00550842	-0.0731476	0.0106684	1.92322
5.15	-0.289161	1.20575	-0.00526836	-0.0532917	0.0259832	2.02324
5.16	-0.289212	1.20532	-0.00498875	-0.0326828	0.0193427	2.07444
5.17	-0.28926	1.20509	-0.0048815	-0.0118029	-0.00657723	2.07871
5.18	-0.289309	1.20508	-0.0051203	0.00889136	-0.0472013	2.03903
5.19	-0.289363	1.20527	-0.00582553	0.0289777	-0.0968821	1.95911
5.2	-0.289426	1.20566	-0.00705794	0.0480735	-0.149751	1.84309
5.21	-0.289504	1.20623	-0.00882054	0.0658395	-0.200438	1.69542
5.22	-0.289602	1.20698	-0.0110667	0.0819819	-0.244554	1.52079
5.23	-0.289725	1.20787	-0.0137116	0.0962554	-0.278891	1.3242
5.24	-0.289877	1.2089	-0.0166445	0.108466	-0.30137	1.11082
5.25	-0.290058	1.21004	-0.019739	0.118472	-0.310809	0.885922
5.26	-0.290271	1.21127	-0.0228607	0.126184	-0.306636	0.654598
5.27	-0.290515	1.21256	-0.0258717	0.131564	-0.288622	0.421578
5.28	-0.290789	1.2139	-0.0286332	0.134616	-0.25673	0.191038
5.29	-0.291088	1.21526	-0.0310063	0.135385	-0.211093	-0.0334747
5.3	-0.291409	1.21661	-0.032855	0.133946	-0.152128	-0.249046
5.31	-0.291745	1.21794	-0.0340489	0.130404	-0.0807122	-0.453368
5.32	-0.29209	1.21922	-0.0344693	0.124879	0.00162327	-0.644691
5.33	-0.292435	1.22043	-0.0340164	0.11751	0.09257	-0.821754
5.34	-0.29277	1.22157	-0.0326179	0.108444	0.189027	-0.983661
5.35	-0.293087	1.2226	-0.0302359	0.0978367	0.287208	-1.1297
5.36	-0.293375	1.22352	-0.0268737	0.0858499	0.382861	-1.25916
5.37	-0.293624	1.22432	-0.0225787	0.0726535	0.471543	-1.37113
5.38	-0.293826	1.22498	-0.0174428	0.0584274	0.548928	-1.4645
5.39	-0.293973	1.22549	-0.0116001	0.0433636	0.611103	-1.538
5.4	-0.294058	1.22584	-0.00522079	0.0276674	0.654858	-1.59042
5.41	-0.294078	1.22604	0.00149704	0.0115552	0.677968	-1.62076
5.42	-0.294029	1.22608	0.00833858	-0.00474793	0.679439	-1.62843
5.43	-0.293911	1.22595	0.0150858	-0.0210135	0.659681	-1.61327
5.44	-0.293727	1.22566	0.0215322	-0.0370132	0.620571	-1.5755
5.45	-0.29348	1.22521	0.0274973	-0.0525234	0.565383	-1.51569
5.46	-0.293177	1.2246	0.0328399	-0.067327	0.498602	-1.4346
5.47	-0.292823	1.22386	0.0374693	-0.0812155	0.425648	-1.33315
5.48	-0.292427	1.22298	0.0413528	-0.09399	0.352506	-1.21236
5.49	-0.291996	1.22198	0.0445194	-0.105463	0.285289	-1.0734
5.5	-0.291537	1.22087	0.0470586	-0.115458	0.229739	-0.917649
5.51	-0.291055	1.21967	0.0491142	-0.123816	0.190672	-0.746731
5.52	-0.290555	1.21839	0.0508721	-0.130393	0.17142	-0.562653
5.53	-0.290038	1.21706	0.0525426	-0.135069	0.173313	-0.367843
5.54	-0.289504	1.21569	0.0543383	-0.13775	0.195275	-0.165174
5.55	-0.288951	1.21431	0.0564481	-0.138372	0.233637	0.0420786
5.56	-0.288375	1.21293	0.0590111	-0.136908	0.282236	0.250343
5.57	-0.287771	1.21157	0.0620928	-0.133365	0.332869	0.455901
5.58	-0.287133	1.21026	0.0656684	-0.12779	0.376075	0.655046
5.59	-0.286457	1.20901	0.0696143	-0.120264	0.402198	0.84426
5.6	-0.285741	1.20785	0.0737124	-0.110905	0.402571	1.02036
5.61	-0.284983	1.2068	0.0776658	-0.0998571	0.370659	1.18064
5.62	-0.284188	1.20586	0.0811256	-0.0872919	0.302971	1.3229
5.63	-0.283361	1.20505	0.0837252	-0.0733991	0.199578	1.44539
5.64	-0.282513	1.20439	0.0851171	-0.0583841	0.0641633	1.54668
5.65	-0.281658	1.20388	0.0850084	-0.0424654	-0.096414	1.62546
5.66	-0.280813	1.20354	0.0831889	-0.0258749	-0.272916	1.68036
5.67	-0.279995	1.20336	0.0795501	-0.00885814	-0.454756	1.70999
5.68	-0.279222	1.20336	0.0740937	0.00832494	-0.631103	1.71299
5.69	-0.278513	1.20353	0.0669281	0.0254017	-0.791894	1.68832
5.7	-0.277883	1.20387	0.0582558	0.0420912	-0.928652	1.63553
5.71	-0.277348	1.20437	0.048355	0.0581123	-1.035	1.55505
5.72	-0.276916	1.20503	0.0375559	0.0731922	-1.10685	1.4482
5.73	-0.276596	1.20584	0.0262181	0.0870763	-1.14236	1.31716
5.74	-0.276392	1.20677	0.0147087	0.0995354	-1.14163	1.16469
5.75	-0.276302	1.20783	0.00338543	0.11037	-1.10633	0.993863
5.76	-0.276324	1.20898	-0.00741781	0.119413	-1.03927	0.807805
5.77	-0.276451	1.21022	-0.0173999	0.126526	-0.94408	0.609544
5.78	-0.276672	1.21151	-0.0262994	0.131604	-0.824945	0.40199
5.79	-0.276977	1.21285	-0.0338988	0.134566	-0.686463	0.187968
5.8	-0.27735	1.2142	-0.0400287	0.135363	-0.533573	-0.0297082
5.81	-0.277777	1.21556	-0.0445703	0.133972	-0.371491	-0.24818
5.82	-0.278242	1.21688	-0.0474585	0.130399	-0.205616	-0.464483
5.83	-0.278726	1.21816	-0.0486826	0.124682	-0.0413807	-0.675496
5.84	-0.279215	1.21938	-0.0482861	0.116889	0.115928	-0.877913
5.85	-0.279692	1.2205	-0.0463641	0.107124	0.261354	-1.06825
5.86	-0.280142	1.22152	-0.043059	0.0955243	0.390452	-1.24294
5.87	-0.280553	1.22241	-0.038555	0.082265	0.499447	-1.39845
5.88	-0.280914	1.22316	-0.0330701	0.0675553	0.585389	-1.53146
5.89	-0.281215	1.22376	-0.0268472	0.0516359	0.64629	-1.63905
5.9	-0.281451	1.2242	-0.0201443	0.0347743	0.68122	-1.71885
5.91	-0.281618	1.22446	-0.0132228	0.017259	0.690356	-1.76905
5.92	-0.281715	1.22454	-0.00633717	-0.000606738	0.674935	-1.7885
5.93	-0.281744	1.22445	0.000275872	-0.0185111	0.637133	-1.77668
5.94	-0.281709	1.22417	0.0064055	-0.0361402	0.579872	-1.73363
5.95	-0.281616	1.22372	0.0118733	-0.0531837	0.506595	-1.66001
5.96	-0.281472	1.22311	0.0165374	-0.0693404	0.421048	-1.557
5.97	-0.281285	1.22234	0.0202943	-0.0843238	0.327093	-1.42632
5.98	-0.281066	1.22142	0.0230792	-0.0978668	0.228566	-1.27016
5.99	-0.280824	1.22038	0.0248656	-0.109727	0.129205	-1.09118
6	-0.280569	1.21923	0.0256634	-0.11969	0.0326207	-0.892497
6.01	-0.280311	1.21799	0.025518	-0.127577	-0.0577239	-0.677678
6.02	-0.280058	1.21668	0.0245089	-0.133244	-0.138549	-0.450681
6.03	-0.27982	1.21532	0.022747	-0.13659	-0.206851	-0.215813
6.04	-0.279603	1.21394	0.0203719	-0.13756	-0.260052	0.0223567
6.05	-0.279413	1.21257	0.017546	-0.136143	-0.296192	0.25908
6.06	-0.279253	1.21122	0.014448	-0.132379	-0.314151	0.489537
6.07	-0.279124	1.20992	0.011263	-0.126353	-0.313854	0.708953
6.08	-0.279027	1.20869	0.00817093	-0.118199	-0.296452	0.912753
6.09	-0.278961	1.20756	0.00533394	-0.108098	-0.264402	1.09675
6.1	-0.278921	1.20653	0.00288289	-0.0962645	-0.221435	1.25737
6.11	-0.278903	1.20563	0.000905249	-0.0829501	-0.172362	1.39187
6.12	-0.278903	1.20487	-0.000564343	-0.0684271	-0.122735	1.49848
6.13	-0.278914	1.20426	-0.00154945	-0.0529806	-0.07838	1.57644
6.14	-0.278934	1.20381	-0.00213194	-0.0368983	-0.0448483	1.6259
6.15	-0.278957	1.20353	-0.00244641	-0.0204625	-0.0268572	1.64771
6.16	-0.278982	1.2034	-0.00266909	-0.00394417	-0.0277928	1.64311
6.17	-0.27901	1.20345	-0.00300227	0.0123997	-0.0493435	1.61354
6.18	-0.279042	1.20365	-0.00365596	0.0283266	-0.091313	1.56046
6.19	-0.279083	1.20401	-0.00482853	0.0436089	-0.151632	1.48533
6.2	-0.279139	1.20452	-0.0066886	0.0580333	-0.226554	1.38967
6.21	-0.279217	1.20517	-0.00935961	0.0714023	-0.310998	1.27512
6.22	-0.279326	1.20595	-0.0129086	0.0835356	-0.398991	1.14349
6.23	-0.279475	1.20684	-0.0173394	0.094272	-0.484141	0.996722
6.24	-0.279673	1.20784	-0.0225914	0.10347	-0.560115	0.83683
6.25	-0.279927	1.20891	-0.0285417	0.111009	-0.621064	0.665773
6.26	-0.280244	1.21006	-0.0350127	0.116786	-0.662003	0.485416
6.27	-0.280627	1.21125	-0.0417818	0.120717	-0.679117	0.297549
6.28	-0.28108	1.21247	-0.048595	0.122737	-0.670014	0.103971
6.29	-0.281599	1.2137	-0.055182	0.122796	-0.633891	-0.0934023
6.3	-0.282183	1.21493	-0.0612728	0.120868	-0.571608	-0.292451
6.31	-0.282825	1.21612	-0.0666142	0.116947	-0.485635	-0.490813
6.32	-0.283515	1.21727	-0.0709855	0.111052	-0.379881	-0.685893
6.33	-0.284244	1.21834	-0.0742118	0.103229	-0.259423	-0.874878
6.34	-0.285	1.21933	-0.076174	0.0935547	-0.13018	-1.05476
6.35	-0.285768	1.22021	-0.0768154	0.0821343	0.00145027	-1.22235
6.36	-0.286536	1.22097	-0.076145	0.0691077	0.128961	-1.37429
6.37	-0.287291	1.2216	-0.0742362	0.0546484	0.24612	-1.5071
6.38	-0.288021	1.22207	-0.0712226	0.0389656	0.347366	-1.61721
6.39	-0.288715	1.22238	-0.0672889	0.0223043	0.428194	-1.70103
6.4	-0.289366	1.22251	-0.0626587	0.00494503	0.485517	-1.75506
6.41	-0.289968	1.22247	-0.0575786	-0.0127969	0.517949	-1.77595
6.42	-0.290518	1.22226	-0.0522997	-0.030574	0.525966	-1.76069
6.43	-0.291014	1.22186	-0.0470592	-0.0480106	0.511917	-1.70673
6.44	-0.291459	1.2213	-0.0420614	-0.0647086	0.479856	-1.61229
6.45	-0.291856	1.22057	-0.0374621	-0.0802564	0.435185	-1.47659
6.46	-0.292208	1.21969	-0.0333577	-0.0942404	0.384138	-1.3001
6.47	-0.292523	1.21868	-0.0297794	-0.106258	0.333154	-1.08477
6.48	-0.292804	1.21757	-0.0266946	-0.115936	0.288216	-0.834165
6.49	-0.293057	1.21637	-0.024015	-0.122942	0.254262	-0.553553
6.5	-0.293284	1.21511	-0.0216094	-0.127007	0.234711	-0.249916
6.51	-0.293489	1.21383	-0.0193208	-0.12794	0.231176	0.0681041
6.52	-0.293671	1.21255	-0.0169859	-0.125645	0.243359	0.390399
6.53	-0.293829	1.21131	-0.0144536	-0.120132	0.269149	0.705749
6.54	-0.29396	1.21015	-0.0116029	-0.11153	0.304894	1.00237
6.55	-0.294061	1.20908	-0.00835574	-0.100085	0.345814	1.26864
6.56	-0.294127	1.20814	-0.00468659	-0.0861569	0.386515	1.49394
6.57	-0.294154	1.20736	-0.000625437	-0.0702057	0.421529	1.66952
6.58	-0.294139	1.20674	0.00374399	-0.0527665	0.445832	1.78925
6.59	-0.29408	1.2063	0.00829121	-0.0344207	0.455283	1.85024
6.6	-0.293974	1.20605	0.0128497	-0.0157617	0.446933	1.85302
6.61	-0.293823	1.20599	0.0172299	0.00263962	0.419198	1.80144
6.62	-0.293629	1.2061	0.0212336	0.0202672	0.371893	1.70225
6.63	-0.293398	1.20639	0.0246677	0.0366847	0.306146	1.5643
6.64	-0.293136	1.20684	0.0273565	0.0515532	0.22422	1.39773
6.65	-0.292851	1.20742	0.0291521	0.0646392	0.129294	1.21305
6.66	-0.292553	1.20813	0.0299424	0.0758143	0.0252321	1.02046
6.67	-0.292252	1.20894	0.0296568	0.0850484	-0.0836243	0.829188
6.68	-0.29196	1.20983	0.0282699	0.092398	-0.192637	0.647111
6.69	-0.291687	1.21079	0.025804	0.0979906	-0.297016	0.480444
6.7	-0.291443	1.21179	0.0223296	0.102007	-0.391956	0.333527
6.71	-0.29124	1.21283	0.0179649	0.104661	-0.472776	0.208663
6.72	-0.291084	1.21389	0.0128741	0.10618	-0.535112	0.106034
6.73	-0.290982	1.21495	0.00726267	0.106782	-0.575159	0.0237165
6.74	-0.290939	1.21602	0.00137089	0.106655	-0.589977	-0.0421288
6.75	-0.290955	1.21709	-0.00453687	0.105939	-0.577829	-0.096884
6.76	-0.29103	1.21814	-0.0101857	0.104717	-0.538499	-0.146929
6.77	-0.291159	1.21918	-0.0153068	0.103001	-0.473517	-0.198976
6.78	-0.291336	1.2202	-0.019656	0.100737	-0.386234	-0.259358
6.79	-0.291552	1.22119	-0.0230315	0.0978135	-0.281695	-0.333327
6.8	-0.291796	1.22216	-0.0252899	0.0940708	-0.166307	-0.424447
6.81	-0.292058	1.22308	-0.0263577	0.0893246	-0.0473485	-0.534141
6.82	-0.292324	1.22394	-0.0262369	0.083388	0.0676174	-0.661476
6.83	-0.292582	1.22474	-0.0250053	0.0760951	0.171352	-0.80321
6.84	-0.292824	1.22546	-0.0228099	0.0673238	0.257501	-0.954123
6.85	-0.293039	1.22609	-0.0198553	0.0570126	0.321054	-1.10754
6.86	-0.293221	1.2266	-0.0163888	0.0451729	0.35867	-1.25601
6.87	-0.293366	1.22699	-0.0126819	0.0318924	0.368859	-1.39193
6.88	-0.293474	1.22724	-0.00901161	0.0173343	0.352009	-1.50817
6.89	-0.293547	1.22734	-0.00564172	0.0017291	0.310294	-1.5985
6.9	-0.293587	1.22728	-0.00280574	-0.0146357	0.247459	-1.65789
6.91	-0.293603	1.22705	-0.000692547	-0.0314286	0.168524	-1.68257
6.92	-0.293601	1.22665	0.000564743	-0.0482872	0.0794303	-1.67011
6.93	-0.293591	1.22608	0.000896059	-0.0648308	-0.0133517	-1.61929
6.94	-0.293583	1.22535	0.000297709	-0.0806731	-0.10322	-1.53013
6.95	-0.293585	1.22447	-0.00116834	-0.0954334	-0.183843	-1.4038
6.96	-0.293607	1.22344	-0.00337916	-0.108749	-0.249548	-1.24268
6.97	-0.293653	1.22229	-0.0061593	-0.120287	-0.295667	-1.05036
6.98	-0.29373	1.22104	-0.00929249	-0.129756	-0.318839	-0.831578
6.99	-0.293839	1.2197	-0.0125361	-0.136919	-0.317252	-0.592187
7	-0.29398	1.2183	-0.0156375	-0.1416	-0.290801	-0.3389
7.01	-0.294152	1.21687	-0.0183521	-0.143697	-0.241156	-0.0790228
7.02	-0.294347	1.21543	-0.0204607	-0.14318	-0.171696	0.179896
7.03	-0.294561	1.214	-0.021786	-0.140099	-0.0873009	0.43044
7.04	-0.294783	1.21262	-0.0222067	-0.134572	0.00598967	0.665689
7.05	-0.295005	1.21131	-0.0216662	-0.126785	0.101421	0.879566
7.06	-0.295217	1.21009	-0.0201783	-0.11698	0.192025	1.06713
7.07	-0.295409	1.20897	-0.0178257	-0.105442	0.271126	1.22479
7.08	-0.295573	1.20798	-0.0147557	-0.0924844	0.332816	1.35052
7.09	-0.295704	1.20712	-0.0111694	-0.078432	0.372346	1.4438
7.1	-0.295796	1.20641	-0.00730881	-0.0636084	0.386431	1.5056
7.11	-0.29585	1.20585	-0.0034408	-0.04832	0.373424	1.53806
7.12	-0.295865	1.20544	0.000159675	-0.0328472	0.333371	1.54411
7.13	-0.295847	1.20519	0.00322661	-0.0174378	0.26796	1.52708
7.14	-0.295801	1.2051	0.00551887	-0.00230569	0.180387	1.49028
7.15	-0.295736	1.20515	0.00683435	0.0123677	0.0751559	1.43678
7.16	-0.295664	1.20534	0.00702199	0.0264299	-0.0421671	1.36927
7.17	-0.295596	1.20568	0.00599101	0.0397532	-0.165241	1.29004
7.18	-0.295544	1.20614	0.00371717	0.0522306	-0.287261	1.20093
7.19	-0.295521	1.20672	0.000245783	0.0637717	-0.40129	1.10335
7.2	-0.295539	1.20741	-0.00430863	0.0742976	-0.50059	0.998165
7.21	-0.295608	1.20821	-0.00976602	0.083735	-0.578968	0.885589
7.22	-0.295735	1.20909	-0.015888	0.0920094	-0.631113	0.765146
7.23	-0.295925	1.21005	-0.0223883	0.0990379	-0.652943	0.635735
7.24	-0.296182	1.21107	-0.0289468	0.104724	-0.641917	0.495834
7.25	-0.296504	1.21214	-0.0352266	0.108955	-0.597299	0.343815
7.26	-0.296887	1.21325	-0.0408928	0.1116	-0.520335	0.178304
7.27	-0.297322	1.21437	-0.0456333	0.112521	-0.414292	-0.00144627
7.28	-0.2978	1.2155	-0.0491787	0.111571	-0.284349	-0.195205
7.29	-0.298306	1.2166	-0.0513203	0.108617	-0.137326	-0.401455
7.3	-0.298826	1.21767	-0.0519252	0.103542	0.0187424	-0.617171
7.31	-0.299344	1.21867	-0.0509454	0.0962732	0.175154	-0.837739
7.32	-0.299845	1.2196	-0.0484221	0.0867875	0.323174	-1.05707
7.33	-0.300313	1.22041	-0.044482	0.0751317	0.45469	-1.26791
7.34	-0.300735	1.2211	-0.0393283	0.0614293	0.562829	-1.46227
7.35	-0.301099	1.22164	-0.0332254	0.0458863	0.642479	-1.63196
7.36	-0.301399	1.22202	-0.0264787	0.0287901	0.690675	-1.76912
7.37	-0.301629	1.22221	-0.0194119	0.0105039	0.706815	-1.86667
7.38	-0.301787	1.22223	-0.0123424	-0.00854336	0.692683	-1.91869
7.39	-0.301876	1.22204	-0.00555824	-0.0278699	0.652258	-1.92068
7.4	-0.301898	1.22167	0.000702754	-0.0469569	0.591341	-1.86983
7.41	-0.301862	1.2211	0.00626858	-0.0652666	0.516998	-1.76519
7.42	-0.301773	1.22036	0.0110427	-0.0822608	0.436907	-1.60776
7.43	-0.301641	1.21946	0.0150067	-0.0974218	0.358641	-1.40059
7.44	-0.301473	1.21841	0.0182155	-0.110273	0.288984	-1.14874
7.45	-0.301277	1.21725	0.0207864	-0.120397	0.233333	-0.859202
7.46	-0.301057	1.21601	0.0228822	-0.127457	0.195244	-0.54075
7.47	-0.300819	1.21471	0.0246913	-0.131212	0.176159	-0.2037
7.48	-0.300563	1.21338	0.0264054	-0.131531	0.17534	0.140377
7.49	-0.300291	1.21207	0.0281981	-0.128404	0.189987	0.479071
7.5	-0.299999	1.21081	0.0302051	-0.121949	0.215518	0.799694
7.51	-0.299687	1.20964	0.0325084	-0.11241	0.245975	1.08998
7.52	-0.299349	1.20857	0.0351246	-0.10015	0.274531	1.33887
7.53	-0.298984	1.20763	0.037999	-0.0856327	0.294056	1.53736
7.54	-0.298589	1.20685	0.0410057	-0.0694023	0.297739	1.67918
7.55	-0.298164	1.20624	0.0439538	-0.052049	0.27971	1.76132
7.56	-0.29771	1.20581	0.0465999	-0.034176	0.235629	1.7842
7.57	-0.297232	1.20556	0.0486664	-0.016365	0.16317	1.75156
7.58	-0.296737	1.20549	0.0498633	0.000855099	0.062345	1.66988
7.59	-0.296235	1.20558	0.0499133	0.0170326	-0.0643841	1.54771
7.6	-0.295739	1.20583	0.0485757	0.0318092	-0.212198	1.39477
7.61	-0.295263	1.20621	0.0456693	0.0449279	-0.374192	1.22116
7.62	-0.294825	1.20672	0.0410918	0.0562325	-0.541786	1.03668
7.63	-0.294441	1.20734	0.0348336	0.0656616	-0.705248	0.850319
7.64	-0.294129	1.20804	0.0269869	0.0732389	-0.854286	0.669937
7.65	-0.293902	1.2088	0.0177479	0.0790603	-0.978702	0.502046
7.66	-0.293774	1.20962	0.00741283	0.0832798	-1.06911	0.351581
7.67	-0.293753	1.21047	-0.0036342	0.086092	-1.11764	0.221688
7.68	-0.293846	1.21134	-0.01494	0.0877136	-1.11871	0.113556
7.69	-0.294052	1.21222	-0.0260084	0.0883631	-1.06957	0.0263618
7.7	-0.294366	1.21311	-0.0363314	0.0882408	-0.970754	-0.0425942
7.71	-0.294779	1.21399	-0.0454235	0.0875112	-0.826215	-0.0975509
7.72	-0.295275	1.21486	-0.0528557	0.0862898	-0.64316	-0.143782
7.73	-0.295836	1.21571	-0.0582867	0.0846355	-0.431566	-0.187011
7.74	-0.296441	1.21655	-0.061487	0.0825495	-0.20343	-0.232823
7.75	-0.297066	1.21737	-0.0623553	0.0799791	0.028191	-0.286135
7.76	-0.297688	1.21815	-0.0609232	0.0768269	0.250252	-0.350741
7.77	-0.298284	1.2189	-0.0573503	0.0729642	0.450772	-0.428971
7.78	-0.298835	1.21961	-0.0519078	0.0682474	0.619772	-0.521462
7.79	-0.299322	1.22027	-0.0449548	0.062535	0.749979	-0.627091
7.8	-0.299734	1.22086	-0.0369082	0.0557056	0.837257	-0.743071
7.81	-0.300061	1.22138	-0.0282097	0.0476736	0.880725	-0.865214
7.82	-0.300298	1.22181	-0.0192937	0.0384013	0.882596	-0.988301
7.83	-0.300446	1.22215	-0.0105578	0.0279076	0.847772	-1.10652
7.84	-0.300509	1.22237	-0.00233826	0.0162709	0.783266	-1.21391
7.85	-0.300493	1.22247	0.00510754	0.00362945	0.697511	-1.30472
7.86	-0.300407	1.22245	0.011612	-0.0098235	0.599627	-1.37379
7.87	-0.300261	1.22228	0.0171001	-0.0238464	0.498681	-1.41673
7.88	-0.300065	1.22197	0.0215856	-0.0381582	0.403004	-1.43011
7.89	-0.299829	1.22151	0.0251602	-0.0524485	0.319593	-1.41148
7.9	-0.299562	1.22092	0.0279774	-0.0663877	0.253651	-1.35942
7.91	-0.29927	1.22019	0.0302332	-0.0796368	0.208299	-1.27352
7.92	-0.298957	1.21933	0.0321434	-0.091858	0.184475	-1.15436
7.93	-0.298627	1.21835	0.0339227	-0.102724	0.181037	-1.00356
7.94	-0.298279	1.21727	0.0357642	-0.111929	0.19503	-0.823829
7.95	-0.297911	1.21611	0.0378233	-0.119201	0.222075	-0.618987
7.96	-0.297522	1.21489	0.0402057	-0.124309	0.256809	-0.393979
7.97	-0.297107	1.21362	0.0429595	-0.12708	0.293342	-0.154785
7.98	-0.296663	1.21235	0.0460725	-0.127405	0.325707	0.0917436
7.99	-0.296186	1.21108	0.0494736	-0.125245	0.348302	0.338132
8	-0.295674	1.20984	0.0530385	-0.120642	0.356302	0.5766
8.01	-0.295125	1.20866	0.0565997	-0.113713	0.346023	0.799456
8.02	-0.294542	1.20757	0.059959	-0.104653	0.315199	0.999565
8.03	-0.293926	1.20657	0.0629036	-0.093722	0.263152	1.17087
8.04	-0.293284	1.20569	0.0652221	-0.0812355	0.190866	1.30889
8.05	-0.292622	1.20495	0.066721	-0.0675442	0.100926	1.41113
8.06	-0.291949	1.20434	0.0672406	-0.0530128	-0.00265459	1.47732
8.07	-0.291277	1.20389	0.0666679	-0.0379978	-0.114719	1.50932
8.08	-0.290616	1.20358	0.0649462	-0.0228265	-0.229345	1.51083
8.09	-0.289978	1.20343	0.062081	-0.00778113	-0.340289	1.48685
8.1	-0.289374	1.20343	0.0581404	0.00691054	-0.441465	1.44294
8.11	-0.288815	1.20357	0.0532517	0.0210776	-0.527425	1.38459
8.12	-0.288309	1.20385	0.0475919	0.0346023	-0.593793	1.3167
8.13	-0.287863	1.20426	0.0413758	0.0474116	-0.637579	1.24319
8.14	-0.287482	1.2048	0.0348403	0.0594661	-0.657352	1.16685
8.15	-0.287166	1.20545	0.0282288	0.0707485	-0.653238	1.08922
8.16	-0.286917	1.20621	0.0217756	0.0812504	-0.626755	1.01064
8.17	-0.286731	1.20707	0.0156937	0.0909612	-0.580522	0.930252
8.18	-0.286603	1.20803	0.0101651	0.0998555	-0.517881	0.846133
8.19	-0.286528	1.20907	0.00533604	0.107884	-0.442508	0.755464
8.2	-0.286496	1.21019	0.00131497	0.114965	-0.358064	0.654845
8.21	-0.286501	1.21137	-0.00182524	0.120981	-0.267926	0.540697
8.22	-0.286533	1.21261	-0.00404355	0.125779	-0.175021	0.409717
8.23	-0.286582	1.21389	-0.00532566	0.129175	-0.0817594	0.259335
8.24	-0.286639	1.21519	-0.00567874	0.130965	0.00993386	0.0881246
8.25	-0.286696	1.21651	-0.00512698	0.130938	0.0985079	-0.103857
8.26	-0.286742	1.21781	-0.00370858	0.128888	0.182623	-0.314823
8.27	-0.28677	1.21908	-0.00147453	0.124641	0.260982	-0.541137
8.28	-0.286771	1.2203	0.00151106	0.118066	0.332206	-0.777354
8.29	-0.28674	1.22144	0.00516958	0.109094	0.394756	-1.01643
8.3	-0.286668	1.22248	0.00940619	0.0977368	0.446935	-1.25012
8.31	-0.286552	1.2234	0.0141083	0.0840916	0.486922	-1.46945
8.32	-0.286386	1.22417	0.0191446	0.0683478	0.512868	-1.66529
8.33	-0.286169	1.22477	0.0243656	0.0507858	0.523027	-1.82889
8.34	-0.285899	1.22518	0.0296052	0.03177	0.515929	-1.95237
8.35	-0.285577	1.2254	0.0346842	0.0117383	0.490609	-2.02914
8.36	-0.285205	1.22542	0.0394173	-0.00881272	0.446862	-2.05418
8.37	-0.284788	1.22523	0.0436215	-0.0293452	0.385515	-2.02438
8.38	-0.284332	1.22483	0.0471276	-0.0493002	0.308648	-1.93873
8.39	-0.283846	1.22424	0.0497944	-0.0681199	0.21971	-1.79854
8.4	-0.283337	1.22347	0.0515218	-0.0852709	0.123464	-1.60745
8.41	-0.282815	1.22253	0.0522637	-0.100269	0.0257302	-1.37146
8.42	-0.282291	1.22146	0.0520364	-0.1127	-0.0670937	-1.09867
8.43	-0.281774	1.22028	0.0509218	-0.122242	-0.148693	-0.798976
8.44	-0.281273	1.21902	0.0490626	-0.12868	-0.213612	-0.483572
8.45	-0.280793	1.21771	0.0466496	-0.131914	-0.258014	-0.164342
8.46	-0.28034	1.21638	0.0439023	-0.131966	-0.280306	0.146833
8.47	-0.279915	1.21507	0.0410435	-0.128977	-0.281482	0.438843
8.48	-0.279519	1.2138	0.0382726	-0.12319	-0.2651	0.702108
8.49	-0.27915	1.2126	0.0357415	-0.114935	-0.236867	0.929255
8.5	-0.278804	1.2115	0.0335353	-0.104605	-0.20387	1.11561
8.51	-0.278479	1.21051	0.0316641	-0.0926227	-0.173587	1.2594
8.52	-0.278171	1.20965	0.0300636	-0.0794164	-0.152851	1.36163
8.53	-0.277878	1.20892	0.0286071	-0.0653901	-0.146931	1.42555
8.54	-0.277599	1.20834	0.0271249	-0.0509054	-0.158884	1.45596
8.55	-0.277335	1.2079	0.0254294	-0.0362709	-0.189238	1.45829
8.56	-0.27709	1.20762	0.0233402	-0.0217396	-0.236017	1.43785
8.57	-0.276868	1.20747	0.020709	-0.00751393	-0.295036	1.39924
8.58	-0.276676	1.20746	0.0174395	0.0062452	-0.360371	1.34608
8.59	-0.27652	1.20759	0.0135016	0.0194077	-0.424924	1.28101
8.6	-0.276406	1.20785	0.00894098	0.0318654	-0.481034	1.20586
8.61	-0.276341	1.20823	0.00388093	0.0435249	-0.521101	1.12189
8.62	-0.276328	1.20872	-0.00148103	0.0543033	-0.538211	1.03
8.63	-0.27637	1.20932	-0.00688329	0.0641248	-0.526761	0.930721
8.64	-0.276466	1.21001	-0.0120162	0.0729177	-0.483021	0.824301
8.65	-0.276611	1.21078	-0.0165437	0.0806108	-0.405609	0.710635
8.66	-0.276797	1.21162	-0.0201284	0.0871304	-0.295763	0.589358
8.67	-0.277013	1.21252	-0.022459	0.092398	-0.157383	0.459994
8.68	-0.277246	1.21347	-0.0232761	0.0963303	0.00321115	0.322165
8.69	-0.277479	1.21445	-0.0223948	0.0988413	0.177751	0.175787
8.7	-0.277694	1.21544	-0.019721	0.099846	0.356681	0.0212405
8.71	-0.277873	1.21644	-0.0152611	0.0992661	0.529916	-0.140528
8.72	-0.277999	1.21743	-0.00912272	0.0970355	0.687628	-0.307924
8.73	-0.278056	1.21838	-0.00150858	0.0931076	0.820965	-0.478663
8.74	-0.278029	1.21929	0.00729659	0.0874622	0.922662	-0.649765
8.75	-0.27791	1.22013	0.0169447	0.0801123	0.987479	-0.817623
8.76	-0.27769	1.22089	0.0270462	0.0711098	1.01248	-0.97814
8.77	-0.277369	1.22155	0.0371942	0.0605495	0.997132	-1.12696
8.78	-0.276947	1.2221	0.0469888	0.0485705	0.943259	-1.25974
8.79	-0.276429	1.22253	0.0560594	0.0353547	0.854826	-1.37241
8.8	-0.275825	1.22281	0.0640853	0.0211224	0.737634	-1.46143
8.81	-0.275147	1.22295	0.0708121	0.00612615	0.598912	-1.52397
8.82	-0.274409	1.22293	0.0760636	-0.00935707	0.446851	-1.55806
8.83	-0.273626	1.22276	0.0797491	-0.0250351	0.290095	-1.56262
8.84	-0.272814	1.22243	0.0818655	-0.0406094	0.137215	-1.53741
8.85	-0.271989	1.22195	0.0824934	-0.0557834	-0.00379984	-1.48296
8.86	-0.271164	1.22132	0.0817895	-0.0702687	-0.126023	-1.40035
8.87	-0.270353	1.22054	0.079973	-0.0837903	-0.22399	-1.29103
8.88	-0.269565	1.21964	0.0773097	-0.0960893	-0.294025	-1.15667
8.89	-0.268807	1.21862	0.0740925	-0.106924	-0.334443	-0.999083
8.9	-0.268083	1.2175	0.0706208	-0.116071	-0.345635	-0.820238
8.91	-0.267394	1.2163	0.0671798	-0.123329	-0.330015	-0.622382
8.92	-0.266739	1.21504	0.0640205	-0.128519	-0.291844	-0.408161
8.93	-0.266114	1.21373	0.0613429	-0.131492	-0.236937	-0.180726
8.94	-0.265513	1.21241	0.0592818	-0.132133	-0.172268	0.0562118
8.95	-0.264928	1.21109	0.0578975	-0.130368	-0.105479	0.298397
8.96	-0.264355	1.2098	0.0571722	-0.126165	-0.0443192	0.541102
8.97	-0.263785	1.20856	0.0570112	-0.119545	0.0039419	0.779246
8.98	-0.263214	1.20741	0.057251	-0.11058	0.0330916	1.00756
8.99	-0.26264	1.20635	0.057673	-0.0993942	0.0384824	1.22081
9	-0.262061	1.20542	0.0580207	-0.0861641	0.0174353	1.41396
9.01	-0.261479	1.20463	0.0580217	-0.0711151	-0.0305118	1.58242
9.02	-0.2609	1.204	0.0574105	-0.0545157	-0.103549	1.72219
9.03	-0.260331	1.20354	0.0559507	-0.0366713	-0.197757	1.8299
9.04	-0.259781	1.20326	0.0534553	-0.0179177	-0.307461	1.90284
9.05	-0.259262	1.20318	0.0498015	0.00138561	-0.425759	1.939
9.06	-0.258785	1.20329	0.0449401	0.0208623	-0.545135	1.93702
9.07	-0.258363	1.2036	0.0388988	0.0401261	-0.658103	1.89631
9.08	-0.258007	1.20409	0.0317781	0.0587886	-0.757798	1.81714
9.09	-0.257728	1.20477	0.0237428	0.0764689	-0.838463	1.70076
9.1	-0.257533	1.20562	0.0150088	0.0928039	-0.895777	1.54947
9.11	-0.257428	1.20663	0.00582727	0.107458	-0.927031	1.36653
9.12	-0.257416	1.20777	-0.00353179	0.120134	-0.931129	1.15606
9.13	-0.257498	1.20903	-0.0127953	0.13058	-0.908469	0.922841
9.14	-0.257672	1.21038	-0.0217012	0.138591	-0.860726	0.672036
9.15	-0.257932	1.2118	-0.0300098	0.14402	-0.79059	0.409043
9.16	-0.258272	1.21327	-0.037513	0.146772	-0.701477	0.13929
9.17	-0.258683	1.21474	-0.0440394	0.146806	-0.597251	-0.131919
9.18	-0.259153	1.2162	-0.049458	0.144134	-0.481954	-0.399539
9.19	-0.259672	1.21762	-0.0536784	0.138815	-0.359569	-0.658888
9.2	-0.260226	1.21898	-0.0566494	0.130956	-0.233831	-0.905679
9.21	-0.260805	1.22024	-0.0583551	0.120702	-0.108096	-1.13598
9.22	-0.261394	1.22139	-0.0588113	0.108236	0.0147198	-1.34613
9.23	-0.261981	1.22241	-0.0580607	0.0937792	0.132138	-1.53262
9.24	-0.262555	1.22327	-0.0561685	0.077584	0.242051	-1.69208
9.25	-0.263104	1.22396	-0.0532196	0.0599377	0.342639	-1.82124
9.26	-0.263619	1.22447	-0.0493157	0.0411592	0.432301	-1.91703
9.27	-0.264091	1.22478	-0.0445736	0.0215971	0.509659	-1.97665
9.28	-0.264511	1.2249	-0.0391226	0.00162616	0.573652	-1.99767
9.29	-0.264873	1.22481	-0.0331006	-0.0183563	0.6237	-1.97807
9.3	-0.265173	1.22453	-0.0266486	-0.0379352	0.65989	-1.91636
9.31	-0.265406	1.22405	-0.0199028	-0.0566835	0.683108	-1.81165
9.32	-0.265571	1.2234	-0.0129864	-0.0741682	0.695067	-1.66379
9.33	-0.265666	1.22257	-0.00600144	-0.0899594	0.698193	-1.47361
9.34	-0.265691	1.2216	0.000977449	-0.10364	0.695382	-1.24311
9.35	-0.265646	1.2205	0.0079062	-0.114822	0.689661	-0.9758
9.36	-0.265533	1.2193	0.0147707	-0.123156	0.683767	-0.676847
9.37	-0.265351	1.21804	0.0215815	-0.128359	0.679721	-0.353253
9.38	-0.265101	1.21673	0.0283651	-0.130221	0.678424	-0.0138394
9.39	-0.264783	1.21543	0.03515	-0.128635	0.679356	0.330913
9.4	-0.264398	1.21416	0.0419522	-0.123603	0.680441	0.66922
9.41	-0.263944	1.21296	0.0487588	-0.115251	0.67814	0.988534
9.42	-0.263423	1.21186	0.055515	-0.103832	0.667806	1.27627
9.43	-0.262834	1.21088	0.062115	-0.0897256	0.644295	1.52063
9.44	-0.262181	1.21006	0.0684009	-0.0734199	0.602743	1.71156
9.45	-0.261466	1.20941	0.0741698	-0.0554944	0.539404	1.8416
9.46	-0.260697	1.20895	0.079189	-0.0365879	0.452403	1.90664
9.47	-0.259882	1.20868	0.0832179	-0.0173616	0.342243	1.90638
9.48	-0.259033	1.2086	0.0860338	0.00153976	0.211994	1.84439
9.49	-0.258162	1.20871	0.0874578	0.0195262	0.0670911	1.72769
9.5	-0.257284	1.209	0.0873757	0.0360935	-0.0852114	1.56598
9.51	-0.256414	1.20944	0.0857535	0.0508458	-0.236647	1.37065
9.52	-0.255569	1.21001	0.0826427	0.0635065	-0.37886	1.15372
9.53	-0.254761	1.21071	0.0781763	0.0739202	-0.504299	0.926928
9.54	-0.254005	1.21149	0.0725567	0.0820451	-0.606938	0.70103
9.55	-0.25331	1.21235	0.0660376	0.0879408	-0.682735	0.485348
9.56	-0.252684	1.21325	0.058902	0.091752	-0.729788	0.287522
9.57	-0.252132	1.21418	0.0514418	0.0936912	-0.748194	0.113363
9.58	-0.251655	1.21512	0.0439382	0.0940193	-0.739714	-0.0332673
9.59	-0.251253	1.21606	0.0366475	0.0930259	-0.707318	-0.150569
9.6	-0.250922	1.21698	0.0297918	0.0910079	-0.654736	-0.23888
9.61	-0.250658	1.21788	0.0235528	0.0882483	-0.58605	-0.300633
9.62	-0.250451	1.21875	0.0180708	0.0849953	-0.50539	-0.340129
9.63	-0.250296	1.21958	0.013445	0.0814457	-0.416735	-0.363135
9.64	-0.250183	1.22038	0.00973608	0.0777326	-0.323825	-0.376336
9.65	-0.250101	1.22114	0.00696851	0.073919	-0.230139	-0.386727
9.66	-0.250043	1.22186	0.0051333	0.069998	-0.138909	-0.400995
9.67	-0.249999	1.22254	0.00419034	0.0658991	-0.0531273	-0.42496
9.68	-0.249959	1.22317	0.00407076	0.0614988	0.0244633	-0.463084
9.69	-0.249917	1.22377	0.0046796	0.0566374	0.091393	-0.518102
9.7	-0.249866	1.22431	0.00589862	0.0511368	0.145488	-0.590802
9.71	-0.249799	1.22479	0.00758936	0.0448213	0.184897	-0.679973
9.72	-0.249714	1.2252	0.00959657	0.0375373	0.208133	-0.78252
9.73	-0.249607	1.22554	0.011752	0.0291709	0.214133	-0.893734
9.74	-0.249479	1.22579	0.0138792	0.0196627	0.202373	-1.00765
9.75	-0.24933	1.22593	0.0157995	0.00901784	0.173013	-1.11752
9.76	-0.249163	1.22597	0.0173395	-0.00268774	0.127069	-1.21626
9.77	-0.248983	1.22588	0.0183409	-0.0153073	0.0665739	-1.297
9.78	-0.248796	1.22566	0.018671	-0.0286277	-0.00533	-1.35357
9.79	-0.24861	1.22531	0.0182343	-0.0423787	-0.0844126	-1.38091
9.8	-0.248431	1.22481	0.0169827	-0.056246	-0.165513	-1.37541
9.81	-0.24827	1.22418	0.014924	-0.0698868	-0.242838	-1.33502
9.82	-0.248133	1.22342	0.012126	-0.0829464	-0.310378	-1.25937
9.83	-0.248027	1.22252	0.00871643	-0.0950742	-0.362414	-1.14962
9.84	-0.247959	1.22151	0.00487768	-0.105939	-0.394048	-1.00834
9.85	-0.24793	1.2204	0.000835465	-0.115241	-0.401728	-0.839281
9.86	-0.247942	1.21921	-0.00315689	-0.122724	-0.38369	-0.647199
9.87	-0.247993	1.21795	-0.00683834	-0.128185	-0.340263	-0.437626
9.88	-0.248079	1.21665	-0.00996215	-0.131477	-0.273985	-0.216666
9.89	-0.248192	1.21532	-0.012318	-0.132518	-0.189485	0.00925905
9.9	-0.248325	1.214	-0.0137519	-0.131292	-0.0931353	0.233719
9.91	-0.248467	1.21269	-0.0141807	-0.127844	0.00750483	0.450621
9.92	-0.248609	1.21144	-0.0136018	-0.122279	0.104391	0.654566
9.93	-0.248739	1.21025	-0.0120929	-0.114753	0.189763	0.84116
9.94	-0.248851	1.20914	-0.00980651	-0.105456	0.256884	1.00723
9.95	-0.248935	1.20814	-0.00695526	-0.094608	0.300641	1.1509
9.96	-0.24899	1.20725	-0.00379368	-0.0824383	0.317955	1.27147
9.97	-0.249011	1.20649	-0.000596155	-0.0691786	0.307937	1.3692
9.98	-0.249002	1.20587	0.00236505	-0.0550542	0.271786	1.44491
9.99	-0.248964	1.20539	0.00483956	-0.0402803	0.212461	1.49961
10	-0.248905	1.20506	0.00661427	-0.025062	0.134176	1.53419
